# Supplementary material for: Transcriptomic Analysis Reveals the Potential Mechanism of Cardamine circaeoides Hook.f. & Thomson in Lowering Serum Uric Acid by Reducing Inflammatory State Through CCR7 Target
Source: Int J Mol Sci. 2024 Dec 2;25(23):12967. doi: 10.3390/ijms252312967 (PMC11641652; doi:10.3390/ijms252312967)
Supplement: Supplementary file 1 [file ijms-25-12967-s001.zip]

Archive with 1 entries (1 files):
- ijms-3283149-supplementary.pdf
